# Supplementary material for: The Binding of Concanavalin A to the Surface of Intact and Denuded Sea Urchin Eggs Affects the Fertilization Process by Altering the Structural Dynamics of Actin Filaments
Source: Cells. 2025 Nov 26;14(23):1867. doi: 10.3390/cells14231867 (PMC12691429; doi:10.3390/cells14231867)
Supplement: Supplementary file 1 [file cells-14-01867-s001.zip]

Archive with 8 entries (8 files):
- cells-3702569_Video S4.mp4
- cells-3702569_Fig. S1.pdf
- cells-3702569_Fig. S2.pdf
- cells-3702569_Fig. S3.pdf
- cells-3702569_Fig. S4.pdf
- cells-3702569_Video S1.mp4
- cells-3702569_Video S2.mp4
- cells-3702569_Video S3.mp4
